# Supplementary material for: Opportunities for biodiversity gains under the world's largest reforestation programme
Source: Nat Commun. 2016 Sep 6;7:12717. doi: 10.1038/ncomms12717 (PMC5025860; doi:10.1038/ncomms12717)
Supplement: Supplementary Data 1 — Records of GFGP forests and their vegetation make-up reported in field-based studies. [file ncomms12717-s2.xlsx]

## Sheet: Supplementary Data 1
Records of GFGP forests and their vegetation make-up reported in field-based studies†.
No.	Forest type	Province	County	Tree species involved	Reference‡
1	Native forest	Gansu	Zhangye	--	Peng et al. 2007 28
2		Shanxi	Jixian	Oak- and poplar-dominated	Wang et al. 2015 29
3		Yunnan	Weixi	Apple and native forest	Wang 2012a 30
4	Mixed forest§	Gansu	Minshan area (bordering Sichuan)	Fir & birch; walnut & black locust; walnut & Eucommia ulmoides; walnut & cypress; walnut & prickly ash	Wang 2004 31
5			Tianzhu	Birch & spruce	Yang 2006 32
6			Wushan	Apricot & black locust; cypress & black locust; larch & pine	Ling 2012 33
7			Yuzhong	Pear & apple; apple & prickly ash; apricot & apple; two species of cypress; two species of pine; poplar & cypress; apricot & elm	Zhen & Chen 2006 34
8		Guangxi	Hechi	Toona & Zenia insignis	Kong & Wang 2009 35
9			Fenghuang Mountain	Camptotheca & bamboo	Li et al. 2009 36
10			Xiangzhou	Pine & oak; jujube & mulberry	Wei 2003 37
11		Guizhou	Cengong	Fir & broadleaf tree	Zhang & Cui 2005 38
12			Danzhai	Bamboo & fir; fir & coniferous tree; pear & Chinese bayberry	Zhang & Cui 2005 38
13			Dejiang	Pine & oak; pine & black locust	Yuan 2009 39
14			Jingping	Bamboo & fir; walnut & oak	Zhang & Cui 2005 38
15			Liping	Hackberry & tulip tree; bamboo & alder; toona & alder; oak & alder; bamboo & walnut; fir & broad leaf tree	Wang 2012b 40; Zhang & Cui 2005 38; Zhou et al. 2007 41
16			Liupanshui	Japanese cedar & cypress; Japanese cedar & lacquer tree; Japanese cedar & birch; Japanese cedar & black locust	Wang 2008b 42
17			Liuzhi	Japanese cedar & broadleaf tree; Japanese cedar & camptotheca	Zhang & Cui 2005 38
18			Majiang	Toona & alder; oak & alder; bamboo & walnut; hackberry & tulip tree; bamboo & fir; apricot & plum	Yang et al. 2008 43; Zhang et al. 2008c 44
19			Qingzhen	Cypress & catalpa; pear & plum; Japanese cedar & camphor	Mei & Xiong 2003 45; Zhang & Cui 2005 38
20			Rongjiang	Fir & bamboo	Zhang & Cui 2005 38
21			Tianzhu	Bamboo & broadleaf tree	Zhang & Cui 2005 38
22			Wangmo	Fir & tung tree	Zhang & Cui 2005 38
23			Xishui	Fir & broad leaf tree	Zhang & Cui 2005 38
24			Zhijin	Cypress & camphora; cypress & camphora & birch	Zhang et al. 2010b 46
25			Ziyun	Oak & Platycarya longipes; Koelreuteria paniculata & Platycarya longipes	Long et al. 2005a 47
26		Hebei	Chengde	--	Yao & Wen 2013 48
27		Henan	Nanzhao	Oak & chestnut	Cheng et al. 2014 49
28		Hubei	Changyang	Fir & bamboo; alder & fir; hackberry & bamboo	Wu et al. 2011 50
29			Enshi	Fir & bamboo; alder & fir; hackberry & bamboo	Wu et al. 2011 50
30			Songzi	Fir & bamboo; alder & fir; hackberry & bamboo	Wu et al. 2011 50
31			Wufeng	Fir & bamboo; alder & fir; hackberry & bamboo	Wu et al. 2011 50
32			Yidu	Fir & bamboo; alder & fir; hackberry & bamboo	Wu et al. 2011 50
33			Yiling	Chestnut & fir; mulberry & gingko	Zhao et al. 2006b 51
34			Zigui	Masson pine & oak; masson pine & black locust & toona; camphora & elaeocarpus & cypress & Phoebe zhennan	Chen et al. 2007 52; Yang 2004 53; Zeng et al. 2012 54
35		Hunan	--	Bamboo & alder & fir; alder & fir;	Tian et al. 2006 55
36			Cili	China fir & sweetgum; cypress & toona; masson pine & sweetgum; camphora & cypress; camphora & sweetgum; pine & camphora; fir & pine & cypress; bamboo & alder & fir & Koelreuteria paniculata; bamboo & alder & fir & chestnut; masson pine & Bischofia polycarpa	Zhou et al. 2009 56; Zhou 2011 57
37			Huitong	Michelia chapensis & red lotus tree; Michelia chapensis & elaeocarpus; elaeocarpus & camphora	Tian et al. 2010 58; Yin, 2010a 59; Yin et al. 2010 60; Zhang et al. 2008a 61
38			Jishou	China fir & alder; China fir & alder & bamboo; alder & bamboo & ailanthus; alder & bamboo & chestnut & China fir	Li et al. 2006c 62
39			Nanyue	--	Li et al. 2006b 63
40			Wulingshanqu	Hackberry & cypress & Eucommia ulmoides	Deng 2013 64
41			Xiangxi	Alder & fir	Li et al. 2006c 62
42		Inner Mongolia	Erdos	Pine & apricot	Zhao et al. 2002 65
43		Jiangxi	Ruichang	Sapindus mukorossi & Eucommia ulmoides & camphora & tulip tree; Camptotheca & Sapindus mukorossi & camphora; bamboo & camphora	Liu et al. 2011a 66; Li et al. 2012b 67
44		Ningxia	Yuanzhou	Apricot & pear; pine & pear; apricot & willow; willow & black locust; apricot & Elaeagnus angustifolia; apricot & pear	Liu et al. 2007 68
45		Qinghai	Datong	Spruce & birch; birch & poplar; spruce & poplar; pine & spruce; spruce & poplar & birch; poplar & willow	Chang et al. 2005 69; Gao et al. 2007b 70; Gao et al. 2008b 284; He et al. 2005 72; Jia et al. 2006 73; Li 2005 74; Li 2006b 75; Li et al. 2005 76; Lv 2007 77; Lv et al. 2005 78; Qiao et al. 2008 79; Shi 2007 80; Zheng et al. 2007 81
46			Haibei	Birch & fir	Dong 2011a 82
47			Haidong	Birch & fir	Dong 2011a 82
48			Huangnan	Birch & fir	Dong 2011a 82
49			Huangzhong	Elaeagnus angustifolia & fir; pine & Elaeagnus angustifolia; fir & birch	Bao et al. 2008 83; Dong 2011b 84
50			Jixian	Pine & black locust	Wang et al. 2015 29
51			Xining	Birch & fir	Dong 2011a 82
52		Shaanxi	--	Chestnut & fir; chestnut & walnut; walnut & Eucommia ulmoides	Yin 2010 85
53			Ansai	Poplar & pine; walnut & apricot	Liu et al. 2008b 86; Peng et al. 2005 87
54			Liquan	-- (all 2-3 species)	Cheng & Zhang 2005 88
55			Shangluo	Pine & oak	Zhang & Cui 2005 38
56			Wuqi	Black locust & poplar; apricot & poplar; poplar & pine	Liang et al. 2006 89
57		Shanxi	Pianguan	Pine & poplar	Wang 2014a 90
58			Pinglu	Black locust & cypress; cypress & apricot	Zhang 2014 91
59			Wuqi	Black locust & poplar; apricot & poplar	Liang et al. 2006 89
60			Xiyang	Cypress & pine; pine & elm; willow & apricot; willow & cypress	Zhang 2007 92
61			Zhongyang	Pear & apricot	Zhang 2009b 93
62		Sichuan	Beichuan	Walnut & alder; violet magnolia & Eucommia ulmoides; violet magnolia & cypress	Hao et al. 2005 94; Li 2004b 95; Wan 2003 96
63			Butuo	Two species of pine	Yang & Xie 2003 97
64			Deyang	Cypress & violet magnolia; Eucommia ulmoides & violet magnolia	Ji et al. 2012 98
65			Hongya	Bamboo & cedar; bamboo & fir; bamboo & Japanese cedar; bamboo & alder; bamboo & birch; bamboo & eucalyptus	Li 2007 99; Xu 2007 100; Wang 2013b 101; Yan 2008 102; Zhang 2009a 103; Zhou 2012 104
66			Jinyang	Two species of pine	Yang & Xie 2003 97
67			Leibo	Two species of pine	Yang & Xie 2003 97
68			Liangshan	Two species of pine	Li et al. 2003 105
69			Longchang	Bamboo & black locust & pine & poplar & prickly ash;	Li et al. 2013b 106
70			Muchuan	Alder & bamboo; birch & bamboo	Wang 2002 107
71			Ningnan	Two species of pine	Yang & Xie 2003 97
72			Wusheng	Eucalyptus & cypress	Mou et al. 2005 108
73		Xinjiang	Weili	Two species of poplar	Li 2004a 109; Li et al. 2012a 110
74		Yunnan	Jinshajiang Valley	--	Zhao et al. 2014 111
75			Lushui	--	Zhou 2015 112
76			Pu’er	Pine & birch	Su et al. 2013 113; Su & Shang 2014a 114
77			Qiaojia	Pine & fir; Dodonaea viscosa & silk tree	Zhong 2012 115
78			Shangri-La	Catalpa & mulberry	Chen 2008 116
79			Weixi	Pine & oak; prickly ash & papaya; two species of pine	Wang 2012a 30
80			Xichou	Alder & Pistacia weinmannifolia; Manglietia aromatica & cypress; magnolia & cypress; prickly ash & Fraxinus malacophylla	Li et al. 2008b 117
81			Zhenxiong	--	Zeng 2006 118
82	Monoculture	Anhui	Shucheng	Poplar; chestnut	Yu 2011 119
83			Yuexi	Fir; pine	Zhang et al. 2010a 120
84		Chongqing	Hechuan	Prickly ash; Chinese fir; Koelreuteria paniculata; eucalyptus; Eucommia ulmoides; poplar; mulberry; cypress; masson pine	Kang 2014 121; Yao et al. 2014 122
85		Gansu	--	Apple; cherry; pear; peach	Xin et al. 2012 123
86			Anding	Black locust; cypress; willow; pear; apricot	Zhao et al. 2009b 124
87			Dingxi	Cypress; fir; apricot	Li et al. 2015c 125
88			Gaolan	Cypress; pear	Zhang et al. 2012 126
89			Heshui	Poplar; oak	Zhao et al. 2006a 127
90			Jinyuan	Apricot; xanthoceras	Chen et al. 2013 128
91			Minqin	Elaeagnus angustifolia	Ma & Fan 2005 129
92			Qingshui	Black locust	Chen 2006 130
93			Shandan	Apricot	Shi et al. 2006 131
94			Tianshui	Walnut; prickly ash; chestnut	Shi et al. 2002 132
95			Tianzhu	Spruce; pine	Yang 2006 32
96			Wushan	Black locust; larch	Ling 2012 33; Shi et al. 2002 132
97			Yuzhong	Cypress; black locust; elm; prickly ash; apple; pear; pine; poplar	Ma et al. 2012 133; Zhen & Chen 2006 134
98		Guangxi	Baise	Star anise; walnut; chestnut; pine; birch; eucalyptus	Wei 2008 135
99			Donglan	Chestnut	Hu et al. 2014 136; Niu 2013 137
100			Fenghuang Mountain	Camptotheca	Li et al. 2009 36
101			Fengshan	Walnut; star anise	Niu 2013 137; Xie et al. 2010 138
102			Hechi	Toona; bamboo; Zenia insignis	Kong & Wang 2009 35
103			Huanjiang	Chestnut; orange; toona; Zenia insignis; bamboo	Lu et al. 2012 139; Ouyang 2010 140; Song et al. 2011 141; Yuan et al. 2007 142; Zeng & Wang 2005 143
104			Pingguo	Pear; masson pine; eucalyptus; bamboo; Zenia insignis; chestnut; star anise; peach	Yu & Sun 2012 144; Zhao et al. 2015 145
105			Xiangzhou	Star anise; chestnut; Schima superba Gardn. et Champ.; masson pine; eucalyptus; mulberry; loquat; jujube; peach; plum; longan; persimmon; Zenia insignis; bamboo	Wei 2003 37
106		Guizhou	--	Chinese white pine; masson pine; fir; Japanese cedar; cypress; poplar; eucalyptus	Yao et al. 2014 122
107			Andun	Cypress	Zhang & Cui 2005 38
108			Baiyun	Plum	Zhang & Cui 2005 38
109			Ceheng	Zenia insignis	Zhang & Cui 2005 38
110			Chishui	Bamboo	Zhang & Cui 2005 38; Zuo 2007 146
111			Danzhai	Prickly ash	Zhang & Cui 2005 38
112			Dejiang	Fir; poplar; bamboo; black locust; masson pine	Yuan 2007 147; Yuan 2009 39
113			Guanling	Prickly ash; teak; persimmon; toona	He & Liu 2008 148; Zhang & Cui 2005 38; Zhang & Ren 2006 149
114			Hepingba	Fir; Japanese cedar; peach; plum; apricot; Camptotheca; Sorbus aucuparia	Jiao & Ai 2011 150
115			Huaxi	Prickly ash	Zhang & Cui 2005 38
116			Kaili	Cypress	Zhang & Cui 2005 38
117			Kaiyang	Prickly ash	Zhang & Cui 2005 38
118			Liping	Bamboo; chestnut; fir; oak; oil teaseed; orange; pine; pear; tea; prickly ash; tulip tree; Michelia fulgens; alder; toona; walnut; Japanese cedar; apricot	Wang 2012b 40; Wang et al. 2011a 151; Wang et al. 2011b 152; Zhang et al. 2008c 44; Zhou et al. 2007 41
119			Majiang	Apricot; Japanese cedar; pear; bamboo; Michelia fulgens; walnut; oil teaseed	Zhang et al. 2008c 44
120			Shiqian	Chinese fir; poplar; plum	Gou et al. 2015 153
121			Songtao	Tetradium ruticarpum	Zhang & Cui 2005 38
122			Tongren	Poplar	Zhang & Cui 2005 38
123			Xingyi	Fir	He et al. 2015 154
124			Yinjiang	Toona	Zhang & Cui 2005 38
125			Zhenfeng	Prickly ash; teak; persimmon; chestnut	He & Liu 2008 148; Zhang & Cui 2005 38; Zhang & Ren 2006 149
126			Zhijin	Cedar; chestnut; cypress; walnut; Sassafras tzumu; camphora	Zhang et al. 2010a 120
127			Zhongshan	Pear	Zhang & Cui 2005 38
128			Ziyun	Chestnut	Long et al. 2005a 47
129		Hainan	--	Chestnut; pine	Liu et al. 2002 155
130			Changjiang	Rubber tree	Chen 2006 130
131		Hebei	Chengde	Poplar; pine	Yao et al. 2009 156; Yao & Wen 2013 48
132			Fengning	Pine; apricot; pear; larch; Salix matsudana; poplar; apple; elm	Li et al. 2008a 157
133			Fushun	Chestnut	Cui & Li 2007 158
134			Guyuan	Apricot	Chen 2006 130
135			Qianxi	Chestnut; pear; walnut	Jiao et al. 2007 159
136			Xingtai	Poplar	Liu 2015 160
137			Zigui	Chestnut; orange; masson pine	Zeng et al. 2012 54
138		Heilongjiang	Keshan	Larch	Yang et al. 2014 161
139			Muling	Pine	Tian et al. 2011 162
140		Henan	--	Poplar; fruit trees	Liu et al. 2008a 163
141			Lushan	Black locust; cypress; ailanthus; pear; Eucommia ulmoides	Wang 2008c 164
142			Luoning	Apricot; black locust; plum	Han 2008a 165; Han 2008b 166; Han et al. 2009 167; Leng et al. 2009 168
143			Nanzhao	Pine; poplar; violet magnolia	Cheng et al. 2014 49
144			Shihe	Poplar; fir; chestnut; other fruits	Yu 2014 169
145			Xin’an	Black locust; cypress; ailanthus; pear; Eucommia ulmoides	Zhang 2005 170
146		Hubei	--	Chestnut; black locust; oak; poplar; toona; masson pine; fir; orange; gingko; persimmon; hackberry	Tu & Zhang 2011 171
147			Changyang	Toona; larch	Wu et al. 2011 50
148			Chibi	Poplar; fir; jujube	Liao et al. 2013 172
149			Enshi	Gingko; chestnut; pear; toona; larch	Ding et al. 2003 173; Wu et al. 2011 50
150			Huangpi	Poplar; pine; fir; chestnut	Liu et al. 2014a 174
151			Lanlingxi Watershed (Three Gorges Dam area)	Chestnut; Pine; orange; bamboo	Liu et al. 2014b 175; Zeng et al. 2012 54
152			Songzi	Toona; larch	Wu et al. 2011 50
153			Wufeng	Toona; larch	Wu et al. 2011 50
154			Yidu	Toona; larch	Wu et al. 2011 50
155			Yiling	Gingko; papaya; Eucommia ulmoides; walnut; prickly ash; hackberry; amur cork; Cornus officinalis; black locust; masson pine; oak; chestnut; orange	Wang et al. 2007b 176
156			Yuan’an	Orange; mulberry; walnut; chestnut; gingko; Eucommia ulmoides; black locust; toona; poplar; fir; plum; pine	Wang & Zhang 2015 177
157			Zigui	Bamboo; black locust; chestnut; cypress; fir; gingko; oak; pine; walnut; sweetgum; orange; peach; larch	Chen et al. 2007 52; Pan et al. 2006 178; Song & Yin 2007 179; Tan et al. 2014 180; Wang 2008a 181; Wang et al. 2007b 176; Wang et al. 2007c 182; Wang et al. 2014 183; Wu 2011 184; Wu et al. 2015 185; Yang 2004 53; Zeng et al. 2014 186
158		Hunan	--	Orange	Tian et al. 2006 55
159			Cili	Fir; black locust; alder; pine; poplar; orange; catalpa; prickly ash	Zhou 2011 187; Zhou et al. 2009 56
160			Huitong	Camphor; pine	Tian et al. 2010 58; Yin, 2010a 59; Yin et al. 2010 60; Zhang et al. 2008a 61
161			Jishou	Bamboo	Li et al. 2006c 62
162			Wuling	Alder; bamboo	Deng 2013 64
163			Xiangxi	Alder	Li et al. 2006c 62
164			Xupu	Masson pine	Huang & Guo 2013 188
165		Inner Mongolia	Huangpuchuan Watershed	Poplar	Peng et al. 2006 189
166			Ke’erqin	Poplar	Bai et al. 2008 190; Bai 2008 191; Hu et al. 2009 192
167			Liangcheng	Apple	Li 2006a 193
168			Zhuozi	Pine; poplar; elm; apricot	Guo et al. 2005 194; Wang et al. 2010b 285
169		Jilin	Dunhua	Larch	Liu et al. 2008a 163
170			Lishu	Poplar	Cong 2014 195
171		Jiangxi	--	Oil teaseed	Liu et al. 2008a 163
172			Dunhua	Pine	Wang et al. 2007a 196; Wang et al. 2010a 197
173			Lishu	Poplar	Cong 2014 195
174		Liaoning	--	Poplar; apricot; larch; black locust	Chang 2009 198
175			Manchurian Autonomous County of Benxi	Pine	Yang et al. 2007b 199
176			Xinmin	Poplar	Cai et al. 2013 200
177		Ningxia	--	Apricot; peach; larch	Zhao et al. 2010b 201
178			Xiji	Apricot; peach	Niu 2014 202
179			Yuanzhou	Pine; peach; apricot; pear	Liu et al. 2007 68
180		Qinghai	Datong	Elm; poplar; fir; spruce; pine; cypress; birch	Chang et al. 2005 69; Gao et al. 2006 203; Gao et al. 2007b 70; Gao et al. 2008b 284; Han et al. 2009 167; He et al. 2005 72; Jia et al. 2006 73; Li 2005 74; Li 2006b 75; Li et al. 2005 76; Lv 2007 77; Lv et al. 2005 78; Ma et al. 2008 204; Qiao et al. 2008 79; Shi 2007 80; Zhao et al. 2010a 205; Zheng et al. 2007 81
181			Haibei	Fir; birch	Dong 2011a 82
182			Haidong	Fir; birch; elm	Dong 2011a 82; Wang 2013a 206
183			Haiyan	Elm; poplar; fir	Zhao et al. 2010a 205
184			Huzhu	Elm; poplar; fir	Zhao et al. 2010a 205
185			Huangnan	Fir; birch	Dong 2011a 82
186			Huangyuan	Elm; poplar; fir	Zhao et al. 2010a 205
187			Huangzhong	Elm; poplar; fir; pine	Bao et al. 2008 83; Zhao et al. 2010a 205
188			Huangshuihe	Birch; spruce	Dong 2011b 84
189			Ledu	Elm; poplar; fir	Zhao et al. 2010a 205
190			Minhe	Elm; poplar; fir	Zhao et al. 2010a 205
191			Ping’an	Elm; poplar; fir; spruce	Zhao et al. 2009a 207; Zhao et al. 2010a 205
192			Xining	Elm; poplar; fir; birch	Zhao et al. 2010a 205; Dong 2011a 82
193		Shaanxi	--	Black locust; cypress; apricot	Ma 2013 208; Wang 2001 209; Yin 2010 85
194			Ankang	Cypress; pine	He 2015 210
195			Ansai	Apple; apricot; black locust; cypress; pine; pear	Cao et al. 2009 211; Feng et al. 2009 212; Feng 2010 213; Gao et al. 2007a 214; Han et al. 2012 215; Li et al. 2015a 216; Liu et al. 2011b 217; Ma et al. 2005 218; Peng et al. 2005 87; Peng et al. 2006 189; Sun 2014a 219; Tong et al. 2013 220; Xu et al. 2012 221; Zhang et al. 2010c 222; Zhang et al. 2011 223; Zhao et al. 2012 224
196			Baota	Apricot; black locust; cypress	Bai et al. 2009 225; Cao et al. 2009 211; Gao et al. 2007a 214
197			Changwu	Apple; pine; black locust	Li et al. 2011 226; Liu et al. 2011b 217
198			Heyang	Prickly ash	Guo 2008 227; Pang et al. 2009 228
200			Jingbian	Apple; apricot; black locust; cypress	Cao et al. 2009 211; Gao et al. 2007a 214; Zhang et al. 2011 223
201			Luochuan	Apricot; black locust; cypress	Cao et al. 2009 211; Gao et al. 2007a 214
202			Mizhi	Apricot; jujube; cypress; black locust; pine; poplar; apple	Dong & Zheng 2009 229; Ren 2013 230
203			Nianzhuang	Black locust; apricot	Li et al. 2015b 231
204			Qianyang	Black locust; cypress; peach; apple	Han 2008b 165; Hu 2007 232; Zhang et al. 2007 233; Zhang et al. 2008b 234
205			Shanyang	Walnut; chestnut; tung tree; Eucommia ulmoides	Hu 2013 235
206			Shangluo	Walnut; prickly ash; chestnut; tung tree; Eucommia ulmoides; pine; oak; black locust	Guo et al. 2013 236
207			Sunyuan	Ash; black locust; persimmon; walnut	Mobert & Persson 2011 237
208			Tongchuan	Black locust; persimmon; prickly ash; walnut	Mobert & Persson 2011 237
209			Wuqi	Apricot; black locust; pine; poplar; pear; cypress; ailanthus	Chen et al. 2014 238; Cheng et al. 2005 239; Dong et al. 2014 240; Dong et al. 2015 241; Guo 2009 242; Guo et al. 2013 236; Liang et al. 2006 89; Xing et al. 2010 243; Yu et al. 2014 244
210			Yanchang	Apricot; black locust; cypress	Cao et al. 2009 211; Gao et al. 2007a 214
211			Yaozhou	Black locust	Chao 2008 245
212			Yongshou	Black locust	Li et al. 2015a 216
213			Yulin	Apple; cypress; pine; jujube	Hong & Li 2000 246
214		Shanxi	Jixian	Pine; black locust	Wang et al. 2015 29; Liu et al. 2011b 217
215			Pianguan	Pine	Wang 2014a 90
216			Pinglu	Cypress; black locust; apricot; peach	Zhang 2014 91
217			Xiangning	Pine; black locust	Liu et al. 2011b 217
218			Zhongyang	Peach; pear; pine; black locust; cypress	Li et al. 2010 247; Zhang 2009b 93
219		Sichuan	--	Chinese white pine; masson pine; fir; Japanese cedar; cypress; poplar; eucalyptus	Yao et al. 2014 122
220			Beichuan	Cypress	Li 2004b 95
221			Butuo	Pomegranate; mulberry; orange; chestnut; prickly ash; tung tree; Indian gooseberry; eucalyptus; Yunnan pine	Yang & Xie 2003 97
222			Changning	Bamboo	He et al. 2006 248; Zhang 2012 249; Zhang et al. 2013 250
223			Daxian	Poplar; bamboo; jujube; gingko; prickly ash; chestnut; orange; grapefruit; pear; peach; plum	Gao et al. 2008a 71
224			Gongxian	Laurel	Mou et al. 2005 108
225			Hongya	Bamboo; birch; cedar; redwood; Japanese cedar; fir; eucalyptus	Huang et al. 2007 251; Li et al. 2006a 252; Liu et al. 2005 253; Mobert & Persson 2011 237; Tang et al. 2011 254; Wang 2013b 101; Xu 2007 100; Yan 2008 102; Zhou 2012 104
226			Jiajiang	Eucalyptus	Mou et al. 2005 108
227			Jinyang	Pomegranate; mulberry; orange; chestnut; prickly ash; tung tree; Indian gooseberry; eucalyptus; Yunnan pine	Yang & Xie 2003 97
228			Leipo	Pomegranate; mulberry; orange; chestnut; prickly ash; tung tree; Indian gooseberry; eucalyptus; Yunnan pine	Yang & Xie 2003 97
229			Liangshan	Alder; pine; walnut	Li et al. 2003 105
230			Minshan area bordering Gansu	Fir; pine; Eucommia ulmoides; cypress; hackberry; mulberry; black locust; ailanthus; maple; oak; Japanese cedar; toona; poplar; pear; plum; lacquer tree; spruce; Fructus corni	Wang 2004 31
231			Muchuan	Bamboo; eucalyptus; fir; poplar; alder; kalopanax; peach; teak; chestnut; cypress; hackberry; Eucommia ulmoides	Wang 2002 107
232			Ningnan	Pomegranate; mulberry; orange; chestnut; prickly ash; tung tree; Indian gooseberry; eucalyptus; Yunnan pine	Yang & Xie 2003 97
233			Shuangliu	Bamboo	Mou et al. 2005 108
234			Tianquan	Alder; bamboo; fir; poplar	Li 2004b 95; Luo et al. 2006 255; Song 2010 256; Wan 2003 96; Wan et al. 2005 257; Yang 2005 258
235			Xichang	Pear; eucalyptus	Chen 2006 130
236			Yanting	Cypress	Ke et al. 2015 259
237		Xinjiang	Weili	Poplar; Elaeagnus angustifolia; willow	Li 2004a 109; Li et al. 2012a 110
238		Yunnan	--	Pine; larch; fir; spruce; cypress; oak; eucalyptus; sassafras; poplar; tung tree; birch; Japanese cedar	Chen et al. 2009 260; Yao et al. 2014 122
239			Baoshan	Pine; fruit trees	Weyerhaeuser et al. 2005 261
240			Jinshajiang Valley	-- (several different tree species)	Zhao et al. 2014 111
241			Lushui	Alder; pine; walnut; tung tree; and 11 other tree species	Shen et al. 2010 262; Zhou 2015 112
242			Pu’er	Eucalyptus; walnut; pine; birch; rubber; bamboo; papaya	Su et al. 2013 113; Su & Shang 2014a 114; Wang 2014b 263
243			Qianjia	Pine; prickly ash	Zhong 2012 115
244			Weixi	Pine	Wang 2012a 30
245			Xichou	Cypress; alder; Koelreuteria paniculata	Chen et al. 2006 264; Li et al. 2008b 117
246			Xinping	Bamboo; walnut	Mobert & Persson 2011 237
247		Tibet	--	Poplar	Yao et al. 2014 122
248	Semi-mixed forest††	Gansu	Jingyuan	Apricot	Chen et al. 2013 128
249			Minqin	Elaeagnus angustifolia	Ma & Fan 2005 129
250			Qingyang	Black locust; cypress; apricot	Yuan 2006 265; Yuan et al. 2005 266
251			Tianzhu	Spruce; poplar	Yang 2006 32
252			Yuzhong	Apricot; willow	Zhen & Chen 2006 34
253		Guangxi	Dahua	Eucalyptus; Zenia insignis	Wu et al. 2008 267
254			Hechi	Toona; Zenia insignis	Kong & Wang 2009 35
255			Huanjiang	Zenia insignis; chestnut	Lu et al. 2012 139; Ouyang 2010 140; Song et al. 2011 141; Zeng & Wang 2005 143
256			Pingguo	Eucalyptus; pine	Yu & Sun 2012 144
257		Guizhou	Yellow-soil region in central Guizhou	Chestnut; pine	Liu et al. 2002 155
258			Dejiang	Chestnut; tung tree; gingko; plum; peach; jujube	Yuan 2009 39
259			Guanding	Jujube	Zhang & Cui 2005 38
260			Guanling	Prickly ash; pear	Zhang & Ren 2006 149
261			Liping	Fir; walnut	Wang 2012b 40; Zhang & Cui 2005 38; Zhang et al. 2008c 44
262			Liupanshui	Japanese cedar	Wang 2008b 42
263			Majiang	Walnut; camphor; poplar; Chinese fir; peach	Yang et al. 2008 43; Zhang et al. 2008c 44
264			Qianyang	Black locust	Zhang et al. 2007 233
265			Qingzhen	Chestnut	Mei & Xiong 2003 45
266			Shiqian	Toona	Zhang & Cui 2005 38
267			Wudang	Poplar	Zhang & Cui 2005 38
268			Xifeng	Toona; Camptotheca	Zhang & Cui 2005 38
269			Zhenfeng	Prickly ash; pear	Zhang & Ren 2006 149
270			Ziyun	Oak; pine; mapau	Long et al. 2005a 47; Long et al. 2005b 268
271		Hebei	Chengde	--	Yao & Wen 2013 48
272		Henan	Lushan	Walnut; persimmon; jujube; cypress; apricot	Wang 2008c 164
273			Xin’an	Walnut; persimmon; jujube; cypress; apricot	Zhang 2005 170
274		Hubei	Yiling	Poplar; Eucommia ulmoides; chestnut; toona; masson pine; cypress; Chinese fir	Wang et al. 2007b 176; Zhao et al. 2006b 51
275			Zigui	Orange; chestnut; peach; gingko; cypress	Chen et al. 2007 52; Pan et al. 2006 178; Pan et al. 2012 269; Wang et al. 2007b 176; Wang et al. 2007c 182; Wang et al. 2014 183; Yang 2004 53
276		Hunan	Cili	Orange	Zhou et al. 2009 56
277			Xupu	--	Huang & Guo 2013 188
278		Inner Mongolia	Ejin Horo	Poplar; willow	Liu et al. 2013 270
279			Erdos	Pine; elm; willow; poplar; Salix matsudana	Zhao et al. 2002 65; Zhao et al. 2012 224
280			Liangcheng	Pine; apricot	Li 2006a 193
281			Zhuozi	Pine	Guo et al. 2005 194
282		Liaoning	Manchurian Autonomous County of Benxi	Pine	Yang et al. 2007b 199
283		Ningxia	Yuanzhou	Pine; apricot; pear; peach	Liu et al. 2007 68
284		Qinghai	Datong	Poplar; spruce; pine; birch	Chang et al. 2005 69; Gao et al. 2006 203; Gao et al. 2007b 70; Gao et al. 2008b 284; He et al. 2005 72; Jia et al. 2006 73; Li 2005 74; Li et al. 2005 76; Lv 2007 77; Lv et al. 2005 78; Qiao et al. 2008 79; Shi 2007 80; Zheng et al. 2007 81
285			Huangshuihe	Spruce	Dong 2011b 84
286			Huangzhong	Poplar; pine; fir; apricot	Bao et al. 2008 83
287			Ping’an	Spruce	Zhao et al. 2009a 207
288		Shaanxi	--	Apricot; cypress; walnut; chestnut	Yin 2010 85
289			Ansai	Apple; black locust; poplar; cypress	Cao et al. 2007 271; Liu 2007 272; Liu et al. 2008b 86; Liang et al. 2014 273; Xu et al. 2012 221; Zhang et al. 2011 223
290			Baota	Black locust	Cao et al. 2007 271; Zhang et al. 2011 223
291			Jingbian	Black locust	Cao et al. 2007 271; Zhang et al. 2011 223
292			Luochuan	Black locust	Cao et al. 2007 271; Zhang et al. 2011 223
293			Shanyang	Walnut	Yu 2007 274
294			Yanchang	Black locust	Cao et al. 2007 271; Zhang et al. 2011 223
295			Wuqi	Apricot; black locust	Chen et al. 2014 238; Guo 2009 242; Guo et al. 2013 236; Xing et al. 2010 243; Yu et al. 2014 244
296		Shanxi	Xiyang	Black locust; poplar; aronsheard	Zhang 2007 92
297		Sichuan	Baoxing	Chestnut	Mou et al. 2005 108
298			Beichuan	Mulberry; cypress	Hao et al. 2005 94; Wan 2003 96
299			Butuo	Chestnut; loquat; Acacia confusa; Leucaena leucocephala (Lam.) de Wit	Yang & Xie 2003 97
300			Chaotian	Walnut	Cai 2015 275
301			Deyang	Cypress; pine; Eucommia ulmoides; fir; gingko; Japanese cedar; poplar	Ji et al. 2012 98
302			Hongya	Bamboo; birch; eucalyptus	Li 2004b 95; Li 2007 99; Li et al. 2013a 276; Liang et al. 2005 277; Liu 2005 278; Liu et al. 2005 253; Liu et al. 2006 279; Wan 2003 96; Xu 2007 100; Xu et al. 2007 280; Yan 2008 102; Zhang 2009a 103; Zhou 2012 104
303			Jinyang	Chestnut; loquat; Acacia confusa; Leucaena leucocephala (Lam.) de Wit	Yang & Xie 2003 97
304			Leibo	Chestnut; loquat; Acacia confusa; Leucaena leucocephala (Lam.) de Wit	Yang & Xie 2003 97
305			Minshan region bordering Gansu	Poplar; pine; walnut; gingko; pomegranate; olive	Wang 2004 31
306			Muchuan	Fir; birch; Eucommia ulmoides	Wang 2002 107
307			Ningnan	Mulberry; fir; chestnut; loquat; Acacia confusa; Leucaena leucocephala (Lam.) de Wit	Mou et al. 2005 108; Yang & Xie 2003 97
308			Tianquan	Poplar; fir; bamboo	Li 2004b 95; Wan 2003 96; Wang et al. 2006 281; Yang 2005 258; Yang et al. 2007a 282
309		Xinjiang	Weili	Willow; poplar	Li 2004a 109; Li et al. 2012a 110
310		Yunnan	Baisha	Cypress	Chen 2008 116
311			Jinshajiang Valley	--	Zhao et al. 2014 111
312			Longpan	Plum	Chen 2008 116
313			Lushui	Pine; tung tree; walnut	Zhou 2015 112
314			Pu’er	Walnut; pine; birch; star anise; camphor	Su & Shang 2014b 283; Wang et al. 2014 183
315			Qiaojia	Pine; Dodonaea viscosa	Zhong 2012 115
316			Shangri-La	Catalpa	Chen 2008 116
317			Shigu	Walnut	Chen 2008 116
318			Tai’an	Malus prunifolia (Willd.) Borkh	Chen 2008 116
319			Xichou	Cypress; alder; prickly ash; Zenia insignis	Chen et al. 2006 264; Li et al. 2008b 117
Note:	† - Individual forest types are separated by semicolons.
	‡ - Reference list is provided in the section Supplementary References in the Supplementary Information document.
	§ - Species that combine to form each type of mixed forest are connected by "&".
	†† - “Semi-mixed forest” refers to forest consisting of a single tree species mixed with one to two shrub or grass species. For each type of semi-mixed forest, only the tree species is shown in this table.
