# Supplementary material for: Opportunities for biodiversity gains under the world's largest reforestation programme
Source: Nat Commun. 2016 Sep 6;7:12717. doi: 10.1038/ncomms12717 (PMC5025860; doi:10.1038/ncomms12717)
Supplement: Supplementary Data 2 — Species' detection status (detection represented by "≥") in each land-cover type. [file ncomms12717-s3.xlsx]

## Sheet: Supplementary Data 2
Species’ detection status (detection represented by “√”) in each land-cover type.
Taxon	Season	Guild	Species	Land-cover type
				Low elevation			Mid elevation				High elevation
				Cropland	Native forest	Eucalyptus monoculture	Cropland	Native forest	Bamboo monoculture	Mixed forest	Cropland	Native forest	Japanese cedar monoculture	Mixed forest
Bird	Breeding	Forest-dependent	Black Baza				√		√	√	√		√	√
			Mountain Hawk-eagle									√
			Chinese Sparrowhawk				√				√		√
			Besra							√
			Speckled Wood Pigeon											√
			Wedge-tailed Green Pigeon									√
			Fork-tailed Drongo-cuckoo					√	√	√		√	√	√
			Asian Lesser Cuckoo					√				√	√	√
			Indian Cuckoo	√	√	√	√	√		√				√
			Himalayan Cuckoo		√	√		√				√	√
			Collared Owlet	√			√					√
			Great Barbet		√	√		√				√		√
			Speckled Piculet							√		√		√
			Grey-capped Pygmy Woodpecker									√	√
			Darjeeling Woodpecker									√
			Bay Woodpecker					√		√		√		√
			Swinhoe’s Minivet	√			√	√
			Grey-chinned Minivet									√	√
			Long-tailed Minivet			√						√
			Short-billed Minivet									√
			Tiger Shrike	√		√
			Blyth’s Shrike Babbler							√				√
			Green Shrike Babbler					√		√		√
			Ashy Drongo		√	√		√
			Hair-crested Drongo	√	√	√	√	√	√	√	√	√	√	√
			Asian Paradise-flycatcher	√		√						√
			Eurasian Jay		√	√		√	√	√		√	√	√
			Grey Treepie					√				√	√
			Grey-headed Canary Flycatcher		√	√	√	√	√	√	√	√	√	√
			Yellow-bellied Tit	√	√	√	√	√	√	√	√	√	√	√
			Green-backed Tit								√	√	√	√
			Chestnut Bulbul			√				√
			Black Bulbul	√	√	√	√	√	√	√	√	√	√	√
			Pygmy Wren-babbler							√		√	√	√
			Rufous-faced Warbler	√	√	√	√	√	√	√	√	√	√	√
			Ashy-throated Warbler			√				√		√
			Chinese Leaf Warbler										√	√
			Hume’s Leaf Warbler									√
			Large-billed Leaf Warbler									√
			Blyth’s Leaf Warbler					√	√	√	√	√	√	√
			Claudia’s Leaf Warbler					√					√
			Emei Leaf Warbler									√
			Kloss’s Leaf Warbler			√		√						√
			Sichuan Leaf Warbler									√
			Sulphur-breasted Warbler				√	√	√	√		√	√	√
			Grey-crowned Warbler			√	√			√	√	√	√	√
			Bianchi’s Warbler								√	√	√
			Martens’s Warbler									√
			Plain-tailed Warbler									√	√	√
			Chestnut-crowned Warbler									√
			Dusky Fulvetta	√	√	√	√	√	√	√	√	√	√	√
			Black-throated Laughingthrush											√
			Red-winged Laughingthrush											√
			Red-billed Leiothrix		√		√	√	√	√	√	√	√	√
			Spectacled Fulvetta									√
			Streak-throated Fulvetta											√
			Grey-headed Parrotbill					√		√	√	√		√
			Striated Yuhina			√						√
			Black-chinned Yuhina									√
			Chestnut-flanked White-eye									√
			Lesser Shortwing									√	√
			White-tailed Robin									√	√
			Slaty-backed Forktail					√		√		√	√	√
			White-crowned Forktail		√			√	√	√			√	√
			Chestnut-bellied Rock Thrush							√
			Asian Brown Flycatcher		√			√
			Brown-breasted Flycatcher							√
			Ferruginous Flycatcher									√
			Slaty-backed Flycatcher										√
			Rufous-gorgeted Flycatcher									√
			Chinese Blue Flycatcher			√		√	√	√	√	√	√	√
			Fujian Niltava									√
			Fire-breasted Flowerpecker		√			√						√
			Mrs Gould’s Sunbird					√
			Fork-tailed Sunbird		√	√		√	√				√	√
			Forest Wagtail	√			√
			Collared Grosbeak									√
			rown Bullfinch									√
		Generalist	Chinese Bamboo Partridge	√	√	√	√	√	√	√	√	√	√	√
			Common Pheasant		√	√				√
			Crested Honey-buzzard									√
			Eurasian Sparrowhawk								√		√
			Grey-faced Buzzard									√
			Oriental Turtle Dove	√	√	√	√			√	√		√
			Lesser Coucal	√
			Chestnut-winged Cuckoo		√	√	√		√			√	√
			Asian Koel	√	√	√	√	√	√	√	√	√	√	√
			Large Hawk-cuckoo	√	√	√	√	√	√	√	√	√	√	√
			Common Cuckoo	√	√	√	√	√	√	√	√	√	√	√
			Collared Scops Owl			√
			Asian Barred Owlet		√		√	√				√		√
			Grey-headed Woodpecker	√	√	√	√	√	√	√	√	√	√	√
			Black-naped Oriole	√	√	√		√	√
			Red-billed Blue Magpie	√	√	√	√	√	√	√	√	√	√	√
			Great Tit	√	√	√	√	√	√	√	√	√	√	√
			Collared Finchbill	√	√	√	√	√	√	√		√	√	√
			Brown-breasted Bulbul	√		√	√		√	√	√
			Light-vented Bulbul	√	√	√	√	√	√	√	√	√		√
			Mountain Bulbul						√	√		√
			Brownish-flanked Bush Warbler	√	√	√	√	√	√	√	√	√	√	√
			Black-throated Bushtit	√	√	√	√	√	√	√	√	√	√	√
			Russet Bush Warbler						√			√		√
			Spotted Bush Warbler										√
			Black-streaked Scimitar Babbler	√	√	√	√	√	√	√	√	√	√	√
			Streak-breasted Scimitar Babbler	√	√	√	√	√	√	√	√	√	√	√
			Rufous-capped Babbler	√	√	√	√	√	√	√	√	√	√	√
			David’s Fulvetta	√	√	√		√	√	√		√	√	√
			Hwamei	√	√	√	√	√	√	√	√	√	√	√
			White-browed Laughingthrush	√	√	√	√	√	√	√	√	√	√	√
			Vinous-throated Parrotbill	√	√	√	√	√		√	√	√	√	√
			Ashy-throated Parrotbill	√	√	√	√	√	√	√	√	√	√	√
			Spot-breasted Parrotbill	√			√					√
			Japanese White-eye	√	√	√	√	√	√	√	√	√	√	√
			Common Blackbird	√	√	√	√	√		√	√		√
			Oriental Magpie Robin	√	√	√	√	√	√	√	√	√
			Daurian Redstart	√			√
			Plumbeous Water Redstart						√	√	√			√
			Blue Whistling Thrush	√	√	√	√	√	√	√	√	√	√	√
			Grey Bushchat	√			√			√	√	√	√	√
			Verditer Flycatcher		√			√				√
			Russet Sparrow				√				√
			Grey Wagtail	√			√		√		√	√		√
			Chinese Grosbeak	√					√	√
			Grey-capped Greenfinch	√	√	√	√	√	√	√	√	√	√	√
			Meadow Bunting								√
			Little Bunting				√				√
			Yellow-throated Bunting	√		√	√		√	√	√	√	√	√
			Black-faced Bunting				√				√
		Open country	Chinese Pond Heron	√			√				√
			Eastern Cattle Egret	√			√				√
			Intermediate Egret								√
			Little Egret	√		√	√				√
			Himalayan Buzzard			√
			White-breasted Waterhen	√	√	√	√
			Ruddy-breasted Crake				√				√
			Spotted Dove	√	√	√		√
			Common Kingfisher	√
			Common Hoopoe	√		√	√
			Long-tailed Shrike	√	√	√	√	√		√	√
			Black Drongo	√
			Large-billed Crow									√
			Barn Swallow	√			√	√			√	√		√
			Red-rumped Swallow	√	√		√		√	√	√		√
			Striated Prinia			√
			Plain Prinia	√			√				√
			Crested Myna	√			√				√
			Red-billed Starling	√			√
			Siberian Stonechat	√			√				√
			House Sparrow	√			√
			Eurasian Tree Sparrow	√	√		√			√	√
			White-rumped Munia	√			√		√	√	√		√
			White Wagtail	√	√		√		√	√	√	√	√
			Crested Bunting								√
	Nonbreeding	Forest-dependent	Black Eagle											√
			Collared Owlet									√		√
			Great Barbet		√	√		√				√
			Speckled Piculet			√		√		√		√
			Rufous-bellied Woodpecker		√			√
			Grey-capped Pygmy Woodpecker					√				√
			Crimson-breasted Woodpecker					√				√
			White-backed Woodpecker									√
			Bay Woodpecker		√			√		√		√
			Blyth’s Shrike Babbler					√		√		√		√
			Green Shrike Babbler					√				√		√
			Eurasian Jay	√	√	√	√	√	√	√	√	√	√	√
			Grey Treepie		√			√				√
			Grey-headed Canary Flycatcher							√
			Yellow-browed Tit		√	√		√		√	√	√	√	√
			Yellow-bellied Tit		√			√		√		√	√	√
			Green-backed Tit	√	√	√	√	√		√	√	√	√	√
			Black Bulbul		√			√				√
			Scaly-breasted Wren-babbler		√	√		√	√	√		√	√	√
			Pygmy Wren-babbler	√	√	√	√	√	√	√	√	√	√	√
			Rufous-faced Warbler	√	√	√		√	√	√	√	√		√
			Chestnut-headed Tesia		√			√		√
			Black-browed Bushtit					√				√
			Dusky Warbler			√				√		√
			Buff-barred Warbler					√				√
			Ashy-throated Warbler	√			√			√
			Pallas’s Leaf Warbler	√	√	√	√	√
			Yellow-browed Warbler			√			√				√
			Claudia’s Leaf Warbler							√
			Sichuan Leaf Warbler	√	√	√	√	√		√		√		√
			Chestnut-crowned Warbler						√
			Dusky Fulvetta					√	√	√		√		√
			Moustached Laughingthrush					√		√		√
			White-throated Laughingthrush				√	√				√		√
			Rufous Laughingthrush					√				√
			Elliot’s Laughingthrush		√			√				√		√
			Black-faced Laughingthrush									√		√
			Red-winged Laughingthrush		√			√		√		√
			Blue-winged Minla		√			√
			Red-tailed Minla		√			√		√		√
			Emei Shan Liocichla		√			√				√	√
			Red-billed Leiothrix	√	√	√	√	√	√	√	√	√	√	√
			Black-headed Sibia		√			√		√		√
			Golden-breasted Fulvetta					√	√	√		√	√	√
			Streak-throated Fulvetta								√	√	√
			Golden Parrotbill		√			√	√			√		√
			Grey-headed Parrotbill					√		√
			Striated Yuhina		√			√				√
			Stripe-throated Yuhina					√		√	√	√		√
			White-collared Yuhina					√		√		√		√
			Black-chinned Yuhina		√			√		√		√		√
			Chestnut-flanked White-eye							√
			Goldcrest					√				√	√
			Eurasian Wren		√	√		√	√	√		√	√	√
			Eurasian Nuthatch		√			√				√
			Eurasian Treecreeper											√
			Bar-tailed Treecreeper					√
			Scaly Thrush					√				√
			Grey-winged Blackbird					√				√
			Chestnut Thrush	√			√	√				√		√
			Naumann’s Thrush					√				√
			White-browed Bush Robin											√
			Orange-flanked Bluetail	√	√	√	√	√	√	√	√	√	√	√
			Himalayan Bluetail							√
			White-tailed Robin		√			√				√
			Little Forktail							√
			Slaty-backed Forktail		√			√
			White-crowned Forktail		√			√	√	√		√
			Chestnut-bellied Rock Thrush		√			√		√
			Rufous-gorgeted Flycatcher		√	√		√				√
			Fujian Niltava		√			√
			Rufous-bellied Niltava		√			√
			Fork-tailed Sunbird					√
			Brown Bullfinch							√
			Grey-headed Bullfinch					√				√
			Vinaceous Rosefinch		√			√		√		√
			Eurasian Siskin									√
			Slaty Bunting		√			√		√		√	√	√
			Tristram’s Bunting									√
			Rustic Bunting	√			√			√	√
		Generalist	Chinese Bamboo Partridge		√	√		√	√	√		√		√
			Common Pheasant	√						√				√
			Crested Honey-buzzard											√
			Eurasian Sparrowhawk								√
			Northern Goshawk									√
			Oriental Turtle Dove	√		√	√	√			√	√
			Grey-headed Woodpecker	√		√	√	√		√	√	√
			Black-naped Oriole		√			√				√
			Red-billed Blue Magpie	√	√	√	√	√	√	√	√	√	√	√
			Great Tit	√	√	√	√	√	√	√	√	√	√	√
			Collared Finchbill		√	√		√		√		√		√
			Brown-breasted Bulbul	√	√	√	√		√	√			√
			Light-vented Bulbul	√	√	√	√	√	√	√	√	√		√
			Mountain Bulbul		√			√				√
			Brownish-flanked Bush Warbler	√	√	√	√	√	√	√	√	√	√	√
			Yellowish-bellied Bush Warbler							√				√
			Grey-sided Bush Warbler		√			√				√
			Black-throated Bushtit	√	√	√	√	√	√	√	√	√	√	√
			Buff-throated Warbler	√		√	√				√
			Black-streaked Scimitar Babbler		√			√		√		√	√	√
			Streak-breasted Scimitar Babbler	√	√	√	√	√	√	√	√	√	√	√
			Rufous-capped Babbler		√		√	√	√	√	√	√	√	√
			David’s Fulvetta	√	√	√	√	√		√	√	√	√	√
			Hwamei		√		√	√	√	√	√	√	√	√
			White-browed Laughingthrush	√	√	√	√	√	√	√	√	√	√	√
			Vinous-throated Parrotbill	√	√	√		√		√			√
			Ashy-throated Parrotbill		√	√		√	√	√	√	√	√	√
			Japanese White-eye			√
			Common Blackbird	√	√			√	√
			Dusky Thrush					√				√		√
			Oriental Magpie Robin	√	√	√	√	√	√		√
			Daurian Redstart	√		√	√	√		√	√	√
			Blue-fronted Redstart	√	√	√	√	√		√	√	√	√	√
			Plumbeous Water Redstart	√	√		√	√			√		√
			White-capped Water Redstart		√		√	√			√	√		√
			Blue Whistling Thrush	√			√	√		√		√
			Grey Bushchat		√		√	√			√
			Grey Wagtail	√	√	√	√	√			√
			Olive-backed Pipit	√	√	√	√	√	√	√	√	√	√	√
			Brambling	√		√	√			√	√			√
			Chinese Grosbeak	√
			Japanese Grosbeak	√
			Common Rosefinch											√
			Grey-capped Greenfinch	√	√	√	√	√		√	√		√
			Little Bunting	√	√	√	√	√		√	√	√	√	√
			Yellow-throated Bunting	√		√	√			√		√	√
			Black-faced Bunting	√			√				√	√
		Open country	Mallard				√				√
			Chinese Pond Heron				√				√
			Grey Heron	√
			Little Egret	√			√				√
			Eastern Buzzard								√
			Northern Lapwing	√
			Spotted Dove	√		√	√
			Common Kingfisher	√
			Brown Shrike								√
			Long-tailed Shrike	√		√	√				√			√
			Common Magpie	√
			Carrion Crow									√
			Large-billed Crow					√				√		√
			Zitting Cisticola	√
			Plain Prinia	√			√
			Red-billed Starling		√	√		√
			Black-collared Starling	√
			Siberian Stonechat	√			√				√
			Eurasian Tree Sparrow	√		√
			White-rumped Munia	√	√	√	√	√		√	√	√
			White Wagtail	√		√			√	√	√
			Rosy Pipit	√			√				√
			Red-throated Pipit								√
			Buff-bellied Pipit							√				√
Bees†	NA	NA	OUT 1				√				NA	NA		NA
			OUT 2	√		√	√				NA	NA		NA
			OUT 3		√			√			NA	NA		NA
			OUT 4					√	√		NA	NA		NA
			OUT 5	√	√	√	√	√			NA	NA		NA
			OUT 6				√	√		√	NA	NA		NA
			OUT 7				√	√			NA	NA		NA
			OUT 8				√	√			NA	NA		NA
			OUT 9				√	√		√	NA	NA		NA
			OUT 10				√				NA	NA		NA
			OUT 11				√				NA	NA		NA
			OUT 12		√			√			NA	NA		NA
			OUT 13		√	√		√			NA	NA		NA
			OUT 14			√					NA	NA		NA
			OUT 15		√	√		√			NA	NA		NA
			OUT 16			√					NA	NA		NA
			OUT 17	√							NA	NA		NA
			OUT 18		√	√					NA	NA		NA
			OUT 19				√				NA	NA		NA
			OUT 20		√			√			NA	NA		NA
			OUT 23			√	√				NA	NA		NA
			OUT 24			√	√				NA	NA		NA
			OUT 25				√			√	NA	NA		NA
			OUT 26		√		√	√			NA	NA		NA
			OUT 27	√							NA	NA	√	NA
			OUT 28				√	√			NA	NA		NA
			OUT 29							√	NA	NA	√	NA
			OUT 30		√		√	√			NA	NA		NA
			OUT 31				√	√			NA	NA		NA
			OUT 32				√				NA	NA		NA
			OUT 33						√		NA	NA		NA
			OUT 34		√		√	√			NA	NA		NA
			OUT 35				√				NA	NA		NA
			OUT 36				√				NA	NA		NA
			OUT 37			√					NA	NA		NA
			OUT 38	√							NA	NA		NA
			OUT 39					√			NA	NA		NA
			OUT 42					√			NA	NA		NA
			OUT 44				√				NA	NA		NA
			OUT 48					√			NA	NA		NA
			OUT 50					√			NA	NA		NA
			OUT 51				√	√			NA	NA		NA
			OUT 52	√							NA	NA		NA
			OUT 54				√				NA	NA		NA
			OUT 55				√				NA	NA		NA
			OUT 56					√			NA	NA		NA
			OUT 57					√			NA	NA		NA
			OUT 58		√						NA	NA		NA
			OUT 60		√						NA	NA		NA
			OUT 61				√	√			NA	NA		NA
			OUT 62				√	√			NA	NA		NA
Note:	† - For the mid-high elevation for bees, all five land-cover types (cropland, native forest, bamboo monoculture, Japanese cedar monoculture, and mixed forest) are presented under the “mid elevation” except for Japanese cedar monoculture, which is presented under the “high elevation”. The three other land-cover types under the high elevation (cropland, native forest, and mixed forest) are thus not…
