# Supplementary material for: Opportunities for biodiversity gains under the world's largest reforestation programme
Source: Nat Commun. 2016 Sep 6;7:12717. doi: 10.1038/ncomms12717 (PMC5025860; doi:10.1038/ncomms12717)
Supplement: Supplementary Data 3 — Abundance difference of species/genera between GFGP forests and cropland for avian breeding and nonbreeding seasons. [file ncomms12717-s4.xlsx]

## Sheet: Supplementary Data 3
Abundance difference of species/genera between GFGP forests and cropland for avian breeding and nonbreeding seasons†.
Taxon	Species/taxon‡	GFGP forest type
		Low elevation		Mid elevation§				High elevation
		Eucalyptus		Bamboo		Mixed forest		Japanese cedar		Mixed forest
		Breeding	Nonbreeding	Breeding	Nonbreeding	Breeding	Nonbreeding	Breeding	Nonbreeding	Breeding	Nonbreeding
Bird	Chinese Bamboo Partridge	--	NA	--	NA	--	NA	--	NA	--	NA
	Eastern Cattle Egret	NA	NA	NA	NA	NA	NA	NA	NA	NA	NA
	Little Egret	NA	NA	NA	NA	NA	NA	NA	NA	NA	NA
	Spotted Dove	--	NA	NA	NA	NA	NA	NA	NA	NA	NA
	Asian Koel	--	NA	--	NA	--	NA	--	NA	--	NA
	Large Hawk-cuckoo	Higher	NA	--	NA	--	NA	--	NA	--	NA
	Asian Lesser Cuckoo	NA	NA	NA	NA	NA	NA	NA	NA	NA	NA
	Indian Cuckoo	--	NA	NA	NA	NA	NA	NA	NA	NA	NA
	Common Cuckoo	--	NA	--	NA	--	NA	--	NA	Lower	NA
	Grey-headed Woodpecker	--	NA	--	NA	--	NA	--	NA	--	NA
	Long-tailed Shrike	Lower	Lower	NA	NA	Lower	NA	NA	NA	NA	--
	Hair-crested Drongo	--	NA	Higher	NA	Higher	NA	--	NA	--	NA
	Eurasian Jay	NA	NA	NA	--	NA	--	NA	--	NA	--
	Red-billed Blue Magpie	--	--	--	--	--	--	--	--	--	--
	Grey Treepie	NA	NA	NA	NA	NA	NA	NA	NA	NA	NA
	Grey-headed Canary Flycatcher	NA	NA	Higher	NA	Higher	NA	--	NA	Higher	NA
	Yellow-bellied Tit	NA	NA	--	NA	--	NA	--	NA	--	NA
	Great Tit	--	--	--	--	Lower	--	--	--	--	--
	Green-backed Tit	NA	--	NA	NA	NA	--	--	--	--	--
	Collared Finchbill	--	NA	--	NA	--	NA	NA	NA	NA	NA
	Brown-breasted Bulbul	--	--	NA	NA	NA	NA	NA	NA	NA	NA
	Light-vented Bulbul	--	--	Lower	--	Lower	--	NA	NA	--	--
	Mountain Bulbul	NA	NA	NA	NA	NA	NA	NA	NA	NA	NA
	Black Bulbul	--	NA	Higher	NA	Higher	NA	Higher	NA	Higher	NA
	Barn Swallow	NA	NA	NA	NA	NA	NA	NA	NA	NA	NA
	Red-rumped Swallow	NA	NA	Lower	NA	Lower	NA	NA	NA	NA	NA
	Scaly-breasted Wren-babbler	NA	NA	NA	NA	NA	NA	NA	NA	NA	NA
	Pygmy Wren-babbler	NA	--	NA	--	NA	--	NA	--	NA	--
	Rufous-faced Warbler	--	--	Higher	NA	Higher	NA	--	NA	Higher	--
	Brownish-flanked Bush Warbler	--	--	--	--	Higher	--	Higher	--	Higher	--
	Black-throated Bushtit	--	--	--	--	--	--	--	--	--	--
	Blyth’s Leaf Warbler	NA	NA	NA	NA	NA	NA	--	NA	--	NA
	Claudia’s Leaf Warbler	NA	NA	NA	NA	NA	NA	NA	NA	NA	NA
	Sulphur-breasted Warbler	NA	NA	--	NA	--	NA	NA	NA	NA	NA
	Grey-crowned Warbler	NA	NA	NA	NA	NA	NA	Higher	NA	Higher	NA
	Plain-tailed Warbler	NA	NA	NA	NA	NA	NA	NA	NA	NA	NA
	Black-streaked Scimitar Babbler	--	NA	--	NA	--	NA	--	NA	--	NA
	Streak-breasted Scimitar Babbler	Higher	--	--	--	--	--	--	--	--	--
	Rufous-capped Babbler	--	NA	--	--	Higher	--	--	--	Higher	--
	Dusky Fulvetta	NA	NA	Higher	NA	Higher	NA	Higher	NA	--	NA
	David’s Fulvetta	--	--	NA	--	NA	--	NA	--	NA	--
	Hwamei	--	NA	--	--	--	--	--	--	--	--
	Moustached Laughingthrush	NA	NA	NA	NA	NA	NA	NA	NA	NA	NA
	White-browed Laughingthrush	--	--	Lower	--	Lower	--	Lower	--	--	--
	Elliot’s Laughingthrush	NA	NA	NA	NA	NA	NA	NA	NA	NA	NA
	Red-winged Laughingthrush	NA	NA	NA	NA	NA	NA	NA	NA	NA	NA
	Red-billed Leiothrix	NA	--	--	--	--	--	--	--	--	--
	Black-headed Sibia	NA	NA	NA	NA	NA	NA	NA	NA	NA	NA
	Golden-breasted Fulvetta	NA	NA	NA	NA	NA	NA	NA	NA	NA	NA
	Vinous-throated Parrotbill	--	NA	NA	NA	--	NA	--	NA	--	NA
	Ashy-throated Parrotbill	--	NA	--	NA	--	NA	Lower	--	--	--
	White-collared Yuhina	NA	NA	NA	NA	NA	NA	NA	NA	NA	NA
	Black-chinned Yuhina	NA	NA	NA	NA	NA	NA	NA	NA	NA	NA
	Japanese White-eye	--	NA	--	NA	--	NA	--	NA	--	NA
	Eurasian Wren	NA	NA	NA	NA	NA	NA	NA	NA	NA	NA
	Common Blackbird	--	NA	NA	NA	NA	NA	NA	NA	NA	NA
	Orange-flanked Bluetail	NA	--	NA	--	NA	--	NA	--	NA	--
	Oriental Magpie Robin	--	NA	NA	NA	NA	NA	NA	NA	NA	NA
	Daurian Redstart	NA	--	NA	NA	NA	--	NA	NA	NA	NA
	Blue-fronted Redstart	NA	NA	NA	NA	NA	--	NA	--	NA	--
	Blue Whistling Thrush	--	NA	--	NA	--	NA	--	NA	--	NA
	White-crowned Forktail	NA	NA	NA	NA	NA	NA	NA	NA	NA	NA
	Chinese Blue Flycatcher	NA	NA	NA	NA	NA	NA	Higher	NA	Higher	NA
	Eurasian Tree Sparrow	NA	NA	NA	NA	--	NA	NA	NA	NA	NA
	White-rumped Munia	NA	--	Lower	NA	Lower	--	--	NA	NA	NA
	Grey Wagtail	NA	NA	NA	NA	NA	NA	NA	NA	Lower	NA
	White Wagtail	NA	Lower	Lower	--	Lower	--	Lower	NA	NA	NA
	Olive-backed Pipit	NA	--	NA	NA	NA	NA	NA	NA	NA	NA
	Brambling	NA	--	NA	NA	NA	--	NA	NA	NA	--
	Grey-capped Greenfinch	--	--	Lower	NA	Lower	--	--	NA	--	NA
	Little Bunting	NA	--	NA	NA	NA	--	NA	--	NA	--
	Yellow-throated Bunting	NA	NA	NA	NA	NA	NA	--	NA	Lower	NA
	Prinia (Prinia spp.)	--	NA	NA	NA	NA	NA	NA	NA	NA	NA
	Parrotbill (Sinosuthora spp.)	NA	--	NA	NA	NA	NA	NA	NA	NA	NA
	Forktail (Enicurus spp.)	NA	NA	NA	NA	NA	NA	NA	NA	NA	NA
	Chat (Saxicola spp.)	NA	NA	NA	NA	NA	NA	NA	NA	NA	NA
	Pipit (Anthus spp.)	NA	NA	NA	--	NA	--	NA	--	NA	--
	Bunting (Emberiza spp.)	NA	--	--	NA	--	NA	NA	--	NA	NA
Bee††	OTU 5	Lower	NA	--	NA	--	NA	--	NA	NA	NA
	OTU 6	NA	NA	--	NA	Lower	NA	--	NA	NA	NA
	OTU 13	--	NA	NA	NA	NA	NA	NA	NA	NA	NA
	Other bees	--	NA	Lower	NA	Lower	NA	Lower	NA	NA	NA
Note:	† - Lower: the species/genus had a lower abundance in GFGP forest than in cropland; Higher: the species/genus had a higher abundance in GFGP forest than in cropland; --: the species/genus had equivalent abundances in GFGP forest and in cropland; NA: abundance of the species/genus was not analyzed. Species/genera may not be analyzed because they did not occur in either of the land-cover types comp…
	‡ - Because of the 10-detection requirement and the subsequent collapsing of species that failed to meet this requirement, species/genera analyzed included both biological species and genera; for bees, we collapsed the remaining species into “other birds/bees”.
	§ - Mid and high elevation bands were combined into the mid-high elevation band for bees. Therefore, for bees, results for the abundance analysis concerning bamboo monoculture and mixed forest are provided under the mid-elevation column, while results for the abundance analysis concerning Japanese cedar monoculture are provided under the high-elevation column.
	†† - OTUs (operational taxonomic units), while not morphological species, are equivalent to biological species that are delineated on the molecular level. We did not attempt to assign them to morphological species because of limited taxonomic information on bees in the study region.
