# Supplementary material for: Opportunities for biodiversity gains under the world's largest reforestation programme
Source: Nat Commun. 2016 Sep 6;7:12717. doi: 10.1038/ncomms12717 (PMC5025860; doi:10.1038/ncomms12717)
Supplement: Supplementary Data 4 — Abundance difference of species/genera between GFGP forests and native forest for avian breeding and nonbreeding seasons. [file ncomms12717-s5.xlsx]

## Sheet: Supplementary Data 4
Abundance difference of species/genera between GFGP forests and native forest for avian breeding and nonbreeding seasons†.
Taxon	Species/taxon‡	GFGP forest type
		Low elevation		Mid elevation§				High elevation
		Eucalyptus		Bamboo		Mixed forest		Japanese cedar		Mixed forest
		Breeding	Nonbreeding	Breeding	Nonbreeding	Breeding	Nonbreeding	Breeding	Nonbreeding	Breeding	Nonbreeding
Bird	Chinese Bamboo Partridge	--	NA	Lower	NA	--	NA	--	NA	--	--
	Eastern Cattle Egret	NA	NA	NA	NA	NA	NA	NA	NA	NA	NA
	Little Egret	NA	NA	NA	NA	NA	NA	NA	NA	NA	NA
	Spotted Dove	--	NA	NA	NA	NA	NA	NA	NA	NA	NA
	Asian Koel	--	NA	--	NA	--	NA	--	NA	--	NA
	Large Hawk-cuckoo	--	NA	Lower	NA	Lower	NA	--	NA	--	NA
	Asian Lesser Cuckoo	NA	NA	NA	NA	NA	NA	Lower	NA	Lower	NA
	Indian Cuckoo	--	NA	NA	NA	NA	NA	NA	NA	NA	NA
	Common Cuckoo	--	NA	--	NA	--	NA	--	NA	Lower	NA
	Grey-headed Woodpecker	--	NA	--	NA	--	NA	--	NA	--	NA
	Long-tailed Shrike	--	NA	NA	NA	--	NA	NA	NA	NA	Higher
	Hair-crested Drongo	--	NA	Lower	NA	--	NA	--	NA	--	NA
	Eurasian Jay	NA	NA	--	--	--	--	--	--	--	Lower
	Red-billed Blue Magpie	--	--	--	--	--	--	--	--	--	--
	Grey Treepie	NA	NA	NA	NA	NA	NA	NA	NA	NA	NA
	Grey-headed Canary Flycatcher	--	NA	--	NA	--	NA	Lower	NA	--	NA
	Yellow-bellied Tit	NA	NA	--	NA	--	--	--	NA	--	NA
	Great Tit	--	--	--	--	Lower	--	--	--	--	--
	Green-backed Tit	NA	--	NA	NA	NA	--	--	--	Lower	--
	Collared Finchbill	--	NA	--	NA	--	--	Lower	NA	--	--
	Brown-breasted Bulbul	NA	--	NA	NA	NA	NA	NA	NA	NA	NA
	Light-vented Bulbul	--	--	--	--	--	--	NA	NA	--	--
	Mountain Bulbul	NA	NA	NA	NA	NA	NA	NA	NA	NA	NA
	Black Bulbul	--	NA	Higher	NA	--	NA	--	NA	--	NA
	Barn Swallow	NA	NA	NA	NA	NA	NA	NA	NA	NA	NA
	Red-rumped Swallow	NA	NA	NA	NA	NA	NA	NA	NA	NA	NA
	Scaly-breasted Wren-babbler	NA	Lower	NA	--	NA	--	NA	--	NA	--
	Pygmy Wren-babbler	NA	--	NA	--	NA	--	--	--	--	--
	Rufous-faced Warbler	--	--	Higher	--	Higher	--	--	NA	Higher	--
	Brownish-flanked Bush Warbler	--	--	Higher	--	Higher	--	--	--	--	--
	Black-throated Bushtit	--	--	--	--	--	--	--	--	--	--
	Blyth’s Leaf Warbler	NA	NA	NA	NA	NA	NA	--	NA	--	NA
	Claudia’s Leaf Warbler	NA	NA	NA	NA	NA	NA	NA	NA	NA	NA
	Sulphur-breasted Warbler	NA	NA	--	NA	--	NA	--	NA	Lower	NA
	Grey-crowned Warbler	NA	NA	NA	NA	NA	NA	Higher	NA	--	NA
	Plain-tailed Warbler	NA	NA	NA	NA	NA	NA	--	NA	--	NA
	Black-streaked Scimitar Babbler	--	NA	--	NA	--	--	--	--	--	--
	Streak-breasted Scimitar Babbler	--	--	--	--	--	--	Lower	--	--	--
	Rufous-capped Babbler	--	NA	--	--	--	--	Lower	Lower	--	Lower
	Dusky Fulvetta	NA	NA	--	NA	Higher	NA	--	NA	--	NA
	David’s Fulvetta	--	--	--	--	--	--	Lower	Lower	Lower	Lower
	Hwamei	--	NA	Lower	--	--	--	Lower	--	Lower	--
	Moustached Laughingthrush	NA	NA	NA	NA	NA	NA	NA	NA	NA	NA
	White-browed Laughingthrush	--	--	--	--	--	--	--	--	Higher	--
	Elliot’s Laughingthrush	NA	NA	NA	NA	NA	NA	NA	NA	NA	Lower
	Red-winged Laughingthrush	NA	NA	NA	NA	NA	NA	NA	NA	NA	NA
	Red-billed Leiothrix	NA	Lower	--	Lower	--	--	Lower	Lower	Lower	Lower
	Black-headed Sibia	NA	NA	NA	NA	NA	--	NA	NA	NA	NA
	Golden-breasted Fulvetta	NA	NA	NA	NA	NA	NA	NA	--	NA	--
	Vinous-throated Parrotbill	--	NA	NA	NA	--	NA	--	NA	--	NA
	Ashy-throated Parrotbill	--	NA	--	--	--	--	--	--	--	--
	White-collared Yuhina	NA	NA	NA	NA	NA	NA	NA	NA	NA	--
	Black-chinned Yuhina	NA	NA	NA	NA	NA	--	NA	NA	NA	NA
	Japanese White-eye	--	NA	--	NA	Higher	NA	--	NA	--	NA
	Eurasian Wren	NA	NA	NA	NA	NA	NA	NA	--	NA	--
	Common Blackbird	--	NA	NA	NA	NA	NA	NA	NA	NA	NA
	Orange-flanked Bluetail	NA	--	NA	--	NA	--	NA	--	NA	--
	Oriental Magpie Robin	--	NA	NA	NA	NA	NA	NA	NA	NA	NA
	Daurian Redstart	NA	NA	NA	NA	NA	--	NA	NA	NA	NA
	Blue-fronted Redstart	NA	NA	NA	NA	NA	--	NA	--	NA	--
	Blue Whistling Thrush	--	NA	--	NA	--	NA	--	NA	--	NA
	White-crowned Forktail	NA	NA	NA	--	NA	--	NA	NA	NA	NA
	Chinese Blue Flycatcher	NA	NA	--	NA	--	NA	Higher	NA	--	NA
	Eurasian Tree Sparrow	NA	NA	NA	NA	NA	NA	NA	NA	NA	NA
	White-rumped Munia	NA	--	NA	NA	NA	--	NA	NA	NA	NA
	Grey Wagtail	NA	NA	NA	NA	NA	NA	NA	NA	--	NA
	White Wagtail	NA	NA	NA	NA	NA	NA	--	NA	NA	NA
	Olive-backed Pipit	NA	--	NA	NA	NA	NA	NA	NA	NA	NA
	Brambling	NA	NA	NA	NA	NA	NA	NA	NA	NA	Higher
	Grey-capped Greenfinch	--	--	--	NA	--	--	--	NA	--	NA
	Little Bunting	NA	--	NA	NA	NA	--	NA	--	NA	--
	Yellow-throated Bunting	NA	NA	NA	NA	NA	NA	--	NA	--	NA
	Prinia (Prinia spp.)	NA	NA	NA	NA	NA	NA	NA	NA	NA	NA
	Parrotbill (Sinosuthora spp.)	NA	--	NA	NA	NA	NA	NA	NA	NA	NA
	Forktail (Enicurus spp.)	NA	NA	--	NA	--	NA	NA	NA	NA	NA
	Chat (Saxicola spp.)	NA	NA	NA	NA	NA	NA	NA	NA	NA	NA
	Pipit (Anthus spp.)	NA	NA	NA	--	NA	--	NA	--	NA	--
	Bunting (Emberiza spp.)	NA	NA	NA	NA	NA	NA	NA	--	NA	NA
Bee††	OTU 9	NA	NA	NA	NA	--	NA	NA	NA	NA	NA
	OTU 13	Higher	NA	NA	NA	NA	NA	NA	NA	NA	NA
	OTU 15	Lower	NA	NA	NA	NA	NA	NA	NA	NA	NA
	Other bees	--	NA	Lower	NA	Lower	NA	--	NA	NA	NA
Note:	† - Lower: the species/genus had a lower abundance in GFGP forest than in cropland; Higher: the species/genus had a higher abundance in GFGP forest than in cropland; --: the species/genus had equivalent abundances in GFGP forest and in cropland; NA: abundance of the species/genus was not analyzed. Species/genera may not be analyzed because they did not occur in either of the land-cover types comp…
	‡ - Because of the 10-detection requirement and the subsequent collapsing of species that failed to meet this requirement, species/genera analyzed included both biological species and genera; for bees, we collapsed the remaining species into “other birds/bees”.
	§ - Mid and high elevation bands were combined into the mid-high elevation band for bees. Therefore, for bees, results for the abundance analysis concerning bamboo monoculture and mixed forest are provided under the mid-elevation column, while results for the abundance analysis concerning Japanese cedar monoculture are provided under the high-elevation column.
	†† - OTUs (operational taxonomic units), while not morphological species, are equivalent to biological species that are delineated on the molecular level. We did not attempt to assign them to morphological species because of limited taxonomic information on bees in the study region.
