# Supplementary material for: Opportunities for biodiversity gains under the world's largest reforestation programme
Source: Nat Commun. 2016 Sep 6;7:12717. doi: 10.1038/ncomms12717 (PMC5025860; doi:10.1038/ncomms12717)
Supplement: Supplementary Data 5 — List of habitat specialists. [file ncomms12717-s6.xlsx]

## Sheet: Supplementary Data 5
List of habitat specialists†.
Taxon	Species	Only associated land-cover type
		Breeding season	Nonbreeding season
Bird	Lady Amherst’s Pheasant	--	Native forest
	Mallard	--	Cropland
	Chinese Spot-billed Duck	--	Cropland
	Black-crowned Night Heron	--	Eucalyptus
	Chinese Pond Heron	--	Cropland
	Eastern Cattle Egret	Cropland	--
	Grey Heron	--	Cropland
	Great Egret	Cropland	--
	Intermediate Egret	Cropland	--
	Black Baza	--	Native forest
	Mountain Hawk-eagle	Native forest	--
	Black Eagle	--	Mixed forest
	Besra	Mixed forest	--
	Northern Goshawk	--	Native forest
	Grey-faced Buzzard	Native forest	--
	Eurasian Hobby	--	Cropland
	Sake Falcon	--	Cropland
	Ruddy-breasted Crake	Cropland	--
	Northern Lapwing	--	Cropland
	Speckled Wood Pigeon	Mixed forest	Native forest
	Wedge-tailed Green Pigeon	Native forest	--
	Lesser Coucal	Cropland	--
	Collared Scops Owl	Eucalyptus	--
	Rufous-bellied Woodpecker	--	Native forest
	Grey-capped Pygmy Woodpecker	Japanese cedar	Native forest
	Crimson-breasted Woodpecker	--	Native forest
	Darjeeling Woodpecker	Native forest	--
	White-backed Woodpecker	--	Native forest
	Long-tailed Minivet	--	Mixed forest
	Short-billed Minivet	Native forest	--
	Brown Shrike	--	Cropland
	Blyth’s Shrike Babbler	Mixed forest	--
	Black-naped Oriole	--	Native forest
	Black Drongo	Cropland	--
	Grey Treepie	--	Native forest
	Common Magpie	--	Cropland
	Spotted Nutcracker	--	Native forest
	Carrion Crow	--	Native forest
	Grey-headed Canary Flycatcher	--	Mixed forest
	Fire-capped Tit	--	Native forest
	Oriental Skylark	--	Cropland
	Grey-sided Bush Warbler	--	Native forest
	Black-browed Bushtit	--	Native forest
	Hume’s Leaf Warbler	Native forest	--
	Large-billed Leaf Warbler	Native forest	--
	Claudia’s Leaf Warbler	--	Mixed forest
	Emei Leaf Warbler	Native forest	--
	Sichuan Leaf Warbler	Native forest	--
	Martens’s Leaf Warbler	Native forest	--
	Chestnut-crowned Warbler	Native forest	Bamboo
	Spotted Bush Warbler	Japanese cedar	--
	Brown Bush Warbler	--	Cropland
	Zitting Cisticola	--	Cropland
	Striated Prinia	Eucalyptus	--
	Plain Prinia	Cropland	Cropland
	Black-throated Laughingthrush	Mixed forest	--
	Red-winged Laughingthrush	Mixed forest	--
	Spectacled Fulvetta	Native forest	--
	Streak-throated Fulvetta	Mixed forest	--
	Striated Yuhina	--	Native forest
	White-collared Yuhina	Native forest	--
	Black-chinned Yuhina	Native forest	--
	Chestnut-flanked White-eye	Native forest	Mixed forest
	Japanese White-eye	--	Eucalyptus
	Eurasian Nuthatch	--	Native forest
	Chestnut-vented Nuthatch	--	Mixed forest
	Eurasian Treecreeper	--	Mixed forest
	Bar-tailed Treecreeper	--	Native forest
	Crested Myna	Cropland	--
	Red-billed Starling	Cropland	--
	White-cheeked Starling	--	Mixed forest
	Black-collared Starling	--	Cropland
	Scaly Thrush	--	Native forest
	Grey-winged Blackbird	--	Native forest
	Naumann’s Thrush	--	Native forest
	Chinese Thrush	--	Bamboo
	Himalayan Bluetail	--	Mixed forest
	Daurian Redstart	Cropland	--
	White-tailed Robin	--	Native forest
	Little Forktail	--	Mixed forest
	Slaty-backed Forktail	--	Native forest
	Siberian Stonechat	Cropland	Cropland
	Chestnut-bellied Rock Thrush	Mixed forest	--
	Asian Brown Flycatcher	Native forest	--
	Brown-breasted Flycatcher	Mixed forest	--
	Ferruginous Flycatcher	Native forest	--
	Slaty-backed Flycatcher	Japanese cedar	--
	Rufous-gorgeted Flycatcher	Native forest	--
	Verditer Flycatcher	Native forest	--
	Fujian Niltava	Native forest	Native forest
	Rufous-bellied Niltava	--	Native forest
	Mrs Gould’s Sunbird	Native forest	--
	Fork-tailed Sunbird	--	Native forest
	House Sparrow	Cropland	--
	Russet Sparrow	Cropland	--
	Forest Wagtail	Cropland	--
	Rosy Pipit	--	Cropland
	Red-throated Pipit	--	Cropland
	Buff-bellied Pipit	--	Mixed forest
	Collared Grosbeak	Native forest	Native forest
	Chinese Grosbeak	--	Cropland
	Japanese Grosbeak	--	Cropland
	Brown Bullfinch	Native forest	--
	Grey-headed Bullfinch	--	Native forest
	Common Rosefinch	--	Mixed forest
	Red Crossbill	--	Native forest
	Crested Bunting	Cropland	--
	Slaty Bunting	Native forest	--
	Meadow Bunting	Cropland	--
	Chestnut-eared Bunting	--	Cropland
	Little Bunting	Cropland	--
	Black-faced Bunting	Cropland	--
Bee	OTU 7	Cropland	--
	OTU 8	Cropland	--
	OTU 17	Cropland	--
	OTU 22	Cropland	--
	OTU 32	Cropland	--
	OTU 35	Cropland	--
	OTU 38	Cropland	--
	OTU 42	Cropland	--
	OTU 44	Cropland	--
	OTU 52	Cropland	--
	OTU 54	Cropland	--
	OTU 55	Cropland	--
	OTU 61	Cropland	--
	OTU 62	Cropland	--
	OTU 3	Native forest	--
	OTU 11	Native forest	--
	OTU 12	Native forest	--
	OTU 19	Native forest	--
	OTU 20	Native forest	--
	OTU 36	Native forest	--
	OTU 39	Native forest	--
	OTU 46	Native forest	--
	OTU 48	Native forest	--
	OTU 50	Native forest	--
	OTU 51	Native forest	--
	OTU 56	Native forest	--
	OTU 57	Native forest	--
	OTU 58	Native forest	--
	OTU 60	Native forest	--
	OTU 14	Eucalyptus	--
	OTU 16	Eucalyptus	--
	OTU 37	Eucalyptus	--
	OTU 33	Bamboo	--
Note:	† - Habitat specialist is defined as species found in only one land-cover type.
