# Supplementary material for: Opportunities for biodiversity gains under the world's largest reforestation programme
Source: Nat Commun. 2016 Sep 6;7:12717. doi: 10.1038/ncomms12717 (PMC5025860; doi:10.1038/ncomms12717)
Supplement: Supplementary Data 6 — Assignment of bird species into habitat guilds. [file ncomms12717-s7.xlsx]

## Sheet: Supplementary Data 6
Assignment of bird species into habitat guilds†.
No.	Species‡	Latin name	Guild§
1	Chinese Bamboo Partridge	Bambusicola thoracicus	Generalist
2	Common Pheasant	Phasianus colchicus	Generalist
3	Lady Amherst’s Pheasant	Chrysolophus amherstiae	Forest-dependent
4	Mallard	Anas platyrhynchos	Open-country
5	Chinese Spot-billed Duck	Anas zonorhyncha	Open-country
6	Black-crowned Night Heron	Nycticorax nycticorax	Generalist
7	Chinese Pond Heron	Ardeola bacchus	Open-country
8	Eastern Cattle Egret	Bubulcus coromandus	Open-country
9	Grey Heron	Ardea cinerea	Open-country
10	Great Egret	Ardea alba	Open-country
11	Intermediate Egret	Egretta intermedia	Open-country
12	Little Egret	Egretta garzetta	Open-country
13	Crested Honey-buzzard	Pernis ptilorhynchus	Generalist
14	Black Baza	Aviceda leuphotes	Forest-dependent
15	Mountain Hawk-eagle	Nisaetus nipalensis	Forest-dependent
16	Black Eagle	Ictinaetus malaiensis	Forest-dependent
17	Chinese Sparrowhawk	Accipiter soloensis	Forest-dependent
18	Besra	Accipiter virgatus	Forest-dependent
19	Eurasian Sparrowhawk	Accipiter nisus	Generalist
20	Northern Goshawk	Accipiter gentilis	Generalist
21	Hen Harrier	Circus cyaneus	Open-country
22	Grey-faced Buzzard	Butastur indicus	Generalist
23	Eastern Buzzard	Buteo japonicas	Open-country
24	Himalayan Buzzard	Buteo burmanicus	Open-country
25	Eurasian Hobby	Falco subbuteo	Generalist
26	Saker Falcon	Falco cherrug	Generalist
27	White-breasted Waterhen	Amaurornis phoenicurus	Open-country
28	Ruddy-breasted Crake	Porzana fusca	Open-country
29	Northern Lapwing	Vanellus vanellus	Open-country
30	Speckled Wood Pigeon	Columba hodgsonii	Forest-dependent
31	Oriental Turtle Dove	Streptopelia orientalis	Generalist
32	Spotted Dove	Spilopelia chinensis	Open-country
33	Wedge-tailed Green Pigeon	Treron sphenurus	Forest-dependent
34	Lesser Coucal	Centropus bengalensis	Generalist
35	Chestnut-winged Cuckoo	Clamator coromandus	Generalist
36	Asian Koel	Eudynamys scolopaceus	Generalist
37	Fork-tailed Drongo-cuckoo	Surniculus dicruroides	Forest-dependent
38	Large Hawk-cuckoo	Hierococcyx sparverioides	Generalist
39	Asian Lesser Cuckoo	Cuculus poliocephalus	Forest-dependent
40	Indian Cuckoo	Cuculus micropterus	Forest-dependent
41	Himalayan Cuckoo	Cuculus saturatus	Forest-dependent
42	Common Cuckoo	Cuculus canorus	Generalist
43	Collared Scops Owl	Otus lettia	Generalist
44	Collared Owlet	Glaucidium brodiei	Forest-dependent
45	Asian Barred Owlet	Glaucidium cuculoides	Generalist
46	Common Kingfisher	Alcedo atthis	Open-country
47	Common Hoopoe	Upupa epops	Open-country
48	Great Barbet	Megalaima virens	Forest-dependent
49	Speckled Piculet	Picumnus innominatus	Forest-dependent
50	Rufous-bellied Woodpecker	Dendrocopos hyperythrus	Forest-dependent
51	Grey-capped Pygmy Woodpecker	Dendrocopos canicapillus	Forest-dependent
52	Crimson-breasted Woodpecker	Dendrocopos cathpharius	Forest-dependent
53	Darjeeling Woodpecker	Dendrocopos darjellensis	Forest-dependent
54	White-backed Woodpecker	Dendrocopos leucotos	Forest-dependent
55	Grey-headed Woodpecker	Picus canus	Generalist
56	Bay Woodpecker	Blythipicus pyrrhotis	Forest-dependent
57	Swinhoe’s Minivet	Pericrocotus cantonensis	Forest-dependent
58	Grey-chinned Minivet	Pericrocotus solaris	Forest-dependent
59	Long-tailed Minivet	Pericrocotus ethologus	Forest-dependent
60	Short-billed Minivet	Pericrocotus brevirostris	Forest-dependent
61	Tiger Shrike	Lanius tigrinus	Forest-dependent
62	Brown Shrike	Lanius cristatus	Open-country
63	Long-tailed Shrike	Lanius schach	Open-country
64	Blyth’s Shrike Babbler	Pteruthius aeralatus	Forest-dependent
65	Green Shrike Babbler	Pteruthius xanthochlorus	Forest-dependent
66	Black-naped Oriole	Oriolus chinensis	Generalist
67	Black Drongo	Dicrurus macrocercus	Open-country
68	Ashy Drongo	Dicrurus leucophaeus	Forest-dependent
69	Hair-crested Drongo	Dicrurus hottentottus	Forest-dependent
70	Asian Paradise-flycatcher	Terpsiphone paradisi	Forest-dependent
71	Eurasian Jay	Garrulus glandarius	Forest-dependent
72	Red-billed Blue Magpie	Urocissa erythroryncha	Generalist
73	Grey Treepie	Dendrocitta formosae	Forest-dependent
74	Common Magpie	Pica pica	Open-country
75	Spotted Nutcracker	Nucifraga caryocatactes	Forest-dependent
76	Carrion Crow	Corvus corone	Open-country
77	Large-billed Crow	Corvus macrorhynchos	Open-country
78	Grey-headed Canary Flycatcher	Culicicapa ceylonensis	Forest-dependent
79	Fire-capped Tit	Cephalopyrus flammiceps	Forest-dependent
80	Yellow-browed Tit	Sylviparus modestus	Forest-dependent
81	Yellow-bellied Tit	Pardaliparus venustulus	Forest-dependent
82	Great Tit	Parus major	Generalist
83	Green-backed Tit	Parus monticolus	Forest-dependent
84	Oriental Skylark	Alauda gulgula	Open-country
85	Collared Finchbill	Spizixos semitorques	Generalist
86	Brown-breasted Bulbul	Pycnonotus xanthorrhous	Generalist
87	Light-vented Bulbul	Pycnonotus sinensis	Generalist
88	Mountain Bulbul	Ixos mcclellandii	Generalist
89	Chestnut Bulbul	Hemixos castanonotus	Forest-dependent
90	Black Bulbul	Hypsipetes leucocephalus	Forest-dependent
91	Barn Swallow	Hirundo rustica	Open-country
92	Red-rumped Swallow	Cecropis daurica	Open-country
93	Scaly-breasted Wren-babbler	Pnoepyga albiventer	Forest-dependent
94	Pygmy Wren-babbler	Pnoepyga pusilla	Forest-dependent
95	Rufous-faced Warbler	Abroscopus albogularis	Forest-dependent
96	Brownish-flanked Bush Warbler	Horornis fortipes	Generalist
97	Yellowish-bellied Bush Warbler	Horornis acanthizoides	Generalist
98	Grey-sided Bush Warbler	Cettia brunnifrons	Generalist
99	Chestnut-headed Tesia	Cettia castaneocoronata	Forest-dependent
100	Black-throated Bushtit	Aegithalos concinnus	Generalist
101	Black-browed Bushtit	Aegithalos bonvaloti	Forest-dependent
102	Dusky Warbler	Phylloscopus fuscatus	Forest-dependent
103	Buff-throated Warbler	Phylloscopus subaffinis	Generalist
104	Yellow-streaked Warbler	Phylloscopus armandii	Forest-dependent
105	Buff-barred Warbler	Phylloscopus pulcher	Forest-dependent
106	Ashy-throated Warbler	Phylloscopus maculipennis	Forest-dependent
107	Chinese Leaf Warbler	Phylloscopus yunnanensis	Forest-dependent
108	Pallas’s Leaf Warbler	Phylloscopus proregulus	Forest-dependent
109	Yellow-browed Warbler	Phylloscopus inornatus	Forest-dependent
110	Hume’s Leaf Warbler	Phylloscopus humei	Forest-dependent
111	Large-billed Leaf Warbler	Phylloscopus magnirostris	Forest-dependent
112	Blyth’s Leaf Warbler	Phylloscopus reguloides	Forest-dependent
113	Claudia’s Leaf Warbler	Phylloscopus claudiae	Forest-dependent
114	Emei Leaf Warbler	Phylloscopus emeiensis	Forest-dependent
115	Kloss’s Leaf Warbler	Phylloscopus ogilviegranti	Forest-dependent
116	Sichuan Leaf Warbler	Phylloscopus forresti	Forest-dependent
117	Sulphur-breasted Warbler	Phylloscopus ricketti	Forest-dependent
118	Grey-crowned Warbler	Seicercus tephrocephalus	Forest-dependent
119	Bianchi’s Warbler	Seicercus valentini	Forest-dependent
120	Martens’s Warbler	Seicercus omeiensis	Forest-dependent
121	Plain-tailed Warbler	Seicercus soror	Forest-dependent
122	Chestnut-crowned Warbler	Seicercus castaniceps	Forest-dependent
123	Russet Bush Warbler	Locustella mandelli	Generalist
124	Spotted Bush Warbler	Locustella thoracica	Generalist
125	Brown Bush Warbler	Locustella luteoventris	Generalist
126	Zitting Cisticola	Cisticola juncidis	Open-country
127	Striated Prinia	Prinia crinigera	Open-country
128	Plain Prinia	Prinia inornata	Open-country
129	Black-streaked Scimitar Babbler	Pomatorhinus gravivox	Generalist
130	Streak-breasted Scimitar Babbler	Pomatorhinus ruficollis	Generalist
131	Rufous-capped Babbler	Stachyridopsis ruficeps	Generalist
132	Dusky Fulvetta	Alcippe brunnea	Forest-dependent
133	David’s Fulvetta	Alcippe davidi	Generalist
134	Chinese Babax	Babax lanceolatus	Generalist
135	Hwamei	Garrulax canorus	Generalist
136	Moustached Laughingthrush	Garrulax cineraceus	Forest-dependent
137	Spotted Laughingthrush	Garrulax ocellatus	Forest-dependent
138	White-throated Laughingthrush	Garrulax albogularis	Forest-dependent
139	Black-throated Laughingthrush	Garrulax chinensis	Forest-dependent
140	Rufous Laughingthrush	Garrulax berthemyi	Forest-dependent
141	White-browed Laughingthrush	Garrulax sannio	Generalist
142	Elliot’s Laughingthrush	Trochalopteron elliotii	Forest-dependent
143	Black-faced Laughingthrush	Trochalopteron affine	Forest-dependent
144	Red-winged Laughingthrush	Trochalopteron formosum	Forest-dependent
145	Blue-winged Minla	Minla cyanouroptera	Forest-dependent
146	Red-tailed Minla	Minla ignotincta	Forest-dependent
147	Emei Shan Liocichla	Liocichla omeiensis	Forest-dependent
148	Red-billed Leiothrix	Leiothrix lutea	Forest-dependent
149	Black-headed Sibia	Heterophasia desgodinsi	Forest-dependent
150	Golden-breasted Fulvetta	Lioparus chrysotis	Forest-dependent
151	Spectacled Fulvetta	Fulvetta ruficapilla	Forest-dependent
152	Streak-throated Fulvetta	Fulvetta manipurensis	Forest-dependent
153	Vinous-throated Parrotbill	Sinosuthora webbiana	Generalist
154	Ashy-throated Parrotbill	Sinosuthora alphonsiana	Generalist
155	Golden Parrotbill	Suthora verreauxi	Forest-dependent
156	Grey-headed Parrotbill	Psittiparus gularis	Forest-dependent
157	Spot-breasted Parrotbill	Paradoxornis guttaticollis	Generalist
158	Striated Yuhina	Yuhina castaniceps	Forest-dependent
159	Stripe-throated Yuhina	Yuhina gularis	Forest-dependent
160	White-collared Yuhina	Yuhina diademata	Forest-dependent
161	Black-chinned Yuhina	Yuhina nigrimenta	Forest-dependent
162	Chestnut-flanked White-eye	Zosterops erythropleurus	Forest-dependent
163	Japanese White-eye	Zosterops japonicus	Generalist
164	Goldcrest	Regulus regulus	Forest-dependent
165	Eurasian Wren	Troglodytes troglodytes	Forest-dependent
166	Eurasian Nuthatch	Sitta europaea	Forest-dependent
167	Chestnut-vented Nuthatch	Sitta nagaensis	Forest-dependent
168	Eurasian Treecreeper	Certhia familiaris	Forest-dependent
169	Bar-tailed Treecreeper	Certhia himalayana	Forest-dependent
170	Crested Myna	Acridotheres cristatellus	Open-country
171	Red-billed Starling	Spodiopsar sericeus	Open-country
172	White-cheeked Starling	Spodiopsar cineraceus	Open-country
173	Black-collared Starling	Gracupica nigricollis	Open-country
174	Scaly Thrush	Zoothera dauma	Forest-dependent
175	Grey-winged Blackbird	Turdus boulboul	Forest-dependent
176	Common Blackbird	Turdus merula	Generalist
177	Chestnut Thrush	Turdus rubrocanus	Forest-dependent
178	Naumann’s Thrush	Turdus naumanni	Forest-dependent
179	Dusky Thrush	Turdus eunomus	Generalist
180	Chinese Thrush	Turdus mupinensis	Forest-dependent
181	Lesser Shortwing	Brachypteryx leucophris	Forest-dependent
182	White-browed Bush Robin	Tarsiger indicus	Forest-dependent
183	Orange-flanked Bluetail	Tarsiger cyanurus	Forest-dependent
184	Himalayan Bluetail	Tarsiger rufilatus	Forest-dependent
185	Oriental Magpie Robin	Copsychus saularis	Generalist
186	Daurian Redstart	Phoenicurus auroreus	Generalist
187	Blue-fronted Redstart	Phoenicurus frontalis	Generalist
188	Plumbeous Water Redstart	Rhyacornis fuliginosa	Generalist
189	White-capped Water Redstart	Chaimarrornis leucocephalus	Generalist
190	White-tailed Robin	Myiomela leucura	Forest-dependent
191	Blue Whistling Thrush	Myophonus caeruleus	Generalist
192	Little Forktail	Enicurus scouleri	Forest-dependent
193	Slaty-backed Forktail	Enicurus schistaceus	Forest-dependent
194	White-crowned Forktail	Enicurus leschenaulti	Forest-dependent
195	Siberian Stonechat	Saxicola maurus	Open-country
196	Grey Bushchat	Saxicola ferreus	Generalist
197	Chestnut-bellied Rock Thrush	Monticola rufiventris	Forest-dependent
198	Asian Brown Flycatcher	Muscicapa latirostris	Forest-dependent
199	Brown-breasted Flycatcher	Muscicapa muttui	Forest-dependent
200	Ferruginous Flycatcher	Muscicapa ferruginea	Forest-dependent
201	Slaty-backed Flycatcher	Ficedula hodgsonii	Forest-dependent
202	Rufous-gorgeted Flycatcher	Ficedula strophiata	Forest-dependent
203	Verditer Flycatcher	Eumyias thalassinus	Generalist
204	Chinese Blue Flycatcher	Cyornis glaucicomans	Forest-dependent
205	Fujian Niltava	Niltava davidi	Forest-dependent
206	Rufous-bellied Niltava	Niltava sundara	Forest-dependent
207	Brown Dipper	Cinclus pallasii	Generalist
208	Fire-breasted Flowerpecker	Dicaeum ignipectus	Forest-dependent
209	Mrs Gould’s Sunbird	Aethopyga gouldiae	Forest-dependent
210	Fork-tailed Sunbird	Aethopyga christinae	Forest-dependent
211	House Sparrow	Passer domesticus	Open-country
212	Russet Sparrow	Passer rutilans	Generalist
213	Eurasian Tree Sparrow	Passer montanus	Open-country
214	White-rumped Munia	Lonchura striata	Open-country
215	Forest Wagtail	Dendronanthus indicus	Forest-dependent
216	Grey Wagtail	Motacilla cinerea	Generalist
217	White Wagtail	Motacilla alba	Open-country
218	Olive-backed Pipit	Anthus hodgsoni	Generalist
219	Rosy Pipit	Anthus roseatus	Open-country
220	Red-throated Pipit	Anthus cervinus	Open-country
221	Buff-bellied Pipit	Anthus rubescens	Open-country
222	Brambling	Fringilla montifringilla	Generalist
223	Collared Grosbeak	Mycerobas affinis	Forest-dependent
224	Chinese Grosbeak	Eophona migratoria	Generalist
225	Japanese Grosbeak	Eophona personata	Generalist
226	Brown Bullfinch	Pyrrhula nipalensis	Forest-dependent
227	Grey-headed Bullfinch	Pyrrhula erythaca	Forest-dependent
228	Common Rosefinch	Carpodacus erythrinus	Generalist
229	Vinaceous Rosefinch	Carpodacus vinaceus	Forest-dependent
230	Grey-capped Greenfinch	Chloris sinica	Generalist
231	Red Crossbill	Loxia curvirostra	Forest-dependent
232	Eurasian Siskin	Spinus spinus	Forest-dependent
233	Crested Bunting	Emberiza lathami	Open-country
234	Slaty Bunting	Emberiza siemsseni	Forest-dependent
235	Meadow Bunting	Emberiza cioides	Generalist
236	Tristram’s Bunting	Emberiza tristrami	Forest-dependent
237	Chestnut-eared Bunting	Emberiza fucata	Open-country
238	Little Bunting	Emberiza pusilla	Generalist
239	Rustic Bunting	Emberiza rustica	Forest-dependent
240	Yellow-throated Bunting	Emberiza elegans	Generalist
241	Black-faced Bunting	Emberiza spodocephala	Generalist
Note:	† - Habitat association guild comprises forest-dependent, generalist, and open-country species. This list includes all bird species recorded in our field study.
	‡ - Species names follow The CBR Checklist of Birds of China v3.0 286.
	§ - References for species habitat association include: (1) del Hoyo, J., Elliott, A. & Christie, D. Handbook of the Birds of the World. Lynx Edicions (1992-2013) 23; (2) MacKinnon, J.R., Phillipps, K. & He, F.Q. A field guide to the birds of China. Oxford University Press (2000) 24.
